# Supplementary material for: Potential selection for lipid kinase activity and spermatogenesis in Henan native pig breeds and growth shaping by introgression of European genes
Source: Genet Sel Evol. 2023 Sep 18;55:64. doi: 10.1186/s12711-023-00841-y (PMC10506266; doi:10.1186/s12711-023-00841-y)
Supplement: Supplementary file 2 — Additional file 2: Table S1. Records of the pig breeds introduced in the Nanyang, Zhumadian and Xinyang areas of the Henan province. [file 12711_2023_841_MOESM2_ESM.xlsx]

## Sheet: Table S1
Additional file 2 Table S1 Records of pig breeds introduced in Nanyang, Zhumadian and Xinyang areas of Henan Province.
Area	Breed	Abbreviated symbol	Origin	Timing (year）
Nanyang	Russian Large White	Russian Large White	Russia	1952
	Berkshire (fatty)	Berkshire (fatty)	UK	soon after 1952
	Berkshire	Berkshire	UK	soon after 1952
	Medium-sized Yorkshire	Medium-sized Yorkshire	UK	soon after 1952
	Yorkshire	Yorkshire	UK	soon after 1952
	Fannong spotted pigs	Fannong spotted pigs	North China	1960s
	Landrace	Landrace	Denmark	1960s
	Neijiang	NJ	Southwest China	1960s
	Ningxiang	NX	Center	1960s
	Duroc	Duroc	US	1982
Zhumadian	Berkshire (fatty)	Berkshire (fatty)	UK	1954-1963
	Berkshire	Berkshire	UK	1954-1963
	Russian Large White	Russian Large White	Russia	1954-1963
	Landrace	Landrace	Denmark	1964-1980
	Yorkshire	Yorkshire	UK	1964-1980
	Fannong spotted pigs	Fannong spotted pigs	North China	1964-1980
	Xiangcheng	XC	North China	/
	Huainan	HN	North China	/
	Neijiang	NJ	Southwest China	/
	Ningxiang	NX	Center China	/
	Duroc	Duroc	US	1980-1985
	Hampshire	Hampshire	US
Xinyang	Berkshire	Berkshire	UK	before 1992
	Yorkshire (middle)	Yorkshire (middle)	UK	before 1992
	Russian Large White	Russian Large White	Russia	before 1992
	Landrace	Landrace	Denmark	before 1992
	Yorkshire	Yorkshire	UK	before 1992
	Duroc	Duroc	US	before 1992
	Ningxiang	NX	Center China	before 1992
	Neijiang	NJ	Southwest China	before 1992
	Fannong spotted pigs	Fannong spotted pigs	North China	before 1992
	Xiangcheng	XC	North China	before 1992
