# Supplementary material for: Potential selection for lipid kinase activity and spermatogenesis in Henan native pig breeds and growth shaping by introgression of European genes
Source: Genet Sel Evol. 2023 Sep 18;55:64. doi: 10.1186/s12711-023-00841-y (PMC10506266; doi:10.1186/s12711-023-00841-y)
Supplement: Supplementary file 3 — Additional file 3: Table S2. Genetic diversity of 46 Eurasian pig breeds used in this study [3]. [file 12711_2023_841_MOESM3_ESM.xlsx]

## Sheet: Table S2
	Additional file 3 Table S2 Genetic diversity of 46 Eurasian pig breeds used in this study.
	Origin	Breed	Breed Symbol	No	Ne	He	Ho	F	FROH	LD (Kb)
	NC	Min	MIN	22	51	0.257	0.271	0.233	0.037	193.85
		Laiwu	LWH	22	56	0.23	0.243	0.286	0.043	129.06
		Hetaodaer	HTDE	16	62	0.253	0.282	0.154	0.018	108.55
		Nanyang	NY	75	90	0.367	0.377	-0.029	0.01	42.82
		Queshan	QS	125	75	0.336	0.35	0.038	0.018	60.49
		Huainan	HN	16	61	0.282	0.308	0.115	0.017	92.81
		Huai	HUAI	16	52	0.2134	0.2593	0.22262	0.012	80.0009
		Bamei	BMEI	16	58	0.23	0.245	0.258	0.025	129.99
	EC	Wannan	WN	18	64	0.184	0.193	0.379	0.04	127.97
		Jiangquhai	JQH	30	56	0.221	0.233	0.289	0.031	124.84
		Jiaxing	JXH	24	54	0.114	0.121	0.428	0.056	197.96
		Meishan	MS	20	64	0.115	0.098	0.521	0.065	162.1
		Erhualian	EHL	32	107	0.186	0.187	0.372	0.031	54.2
		Jinhua	JH	13	62	0.135	0.147	0.488	0.055	175.65
		Dongxiang	DX	30	57	0.156	0.169	0.423	0.038	159.42
		Leping	LP	20	65	0.207	0.213	0.311	0.029	82.54
		Yushan	YS	36	63	0.2	0.209	0.332	0.04	118.24
	CC	Ganxi	GX	13	53	0.142	0.168	0.417	0.04	206.25
		Tongcheng	TC	16	101	0.205	0.214	0.274	0.019	50.74
		Shaziling	SZL	11	55	0.182	0.209	0.281	0.019	131.86
		Pingxiang	PX	30	87	0.215	0.224	0.249	0.014	40.36
		Dongshan	DS	15	68	0.159	0.184	0.358	0.034	102.84
	WB	Wild Boar	WB	21	166	0.22	0.213	0.268	0.014	8.83
	SC	Lantang	LT	20	63	0.165	0.175	0.411	0.047	139.22
		Dahuabai	DHB	16	50	0.181	0.208	0.321	0.033	207.22
		Luchuan	LUC	18	108	0.157	0.166	0.421	0.043	66.11
		Bamaxiang	BMX	16	88	0.196	0.206	0.305	0.019	53.5
		Wuzhishan	WZS	16	102	0.227	0.234	0.22	0.011	36.86
		Diannanxiaoer	DNXE	15	58	0.201	0.178	0.432	0.048	121.85
		Congjiangxiang	CJX	16	62	0.161	0.182	0.382	0.042	163.04
	SWC	Guanling	GL	18	62	0.273	0.292	0.131	0.017	85.17
		Mingguangxiaoer	MGXE	13	57	0.235	0.266	0.165	0.013	93.79
		Neijiang	NJ	13	74	0.169	0.18	0.385	0.04	93.14
		Rongchang	RC	18	128	0.188	0.194	0.327	0.027	32.53
	PC	Gansu Tibet	GST	21	78	0.201	0.215	0.293	0.022	68.25
		Diqing Tibet	DQT	19	109	0.212	0.217	0.269	0.015	35.21
		Milin Tibet	MLT	16	84	0.26	0.266	0.177	0.014	49.96
		Litang Tibet	LTT	16	105	0.19	0.18	0.373	0.029	32.13
		Linzhi Tibet	LZT	29	74	0.216	0.231	0.264	0.024	78.24
	SUT	Sutai	SUT	12	50	0.307	0.325	0.124	0.038	212.28
	Foreign	Duroc	DRC	35	116	0.297	0.283	0.225	0.055	151.9
		Large White	LW	35	122	0.363	0.355	0.04	0.036	101.74
		Landrace	LR	35	116	0.35	0.334	0.095	0.042	108.81
		Berkshire	USBK	20	85	0.256	0.26	0.302	0.067	195.17
		Hampshire	USHS	20	89	0.294	0.3	0.196	0.05	172.02
		Pietrain	PIT	20	80	0.321	0.33	0.108	0.045	186.65
	Note: No represents observed population size. Ne represents effective population size. He means expected heterozygosity. Ho means observed heterozygosity. F means the average of the individual inbreeding coefficient. FROH means the proportion of Runs of Homozygosity (ROHs) fragment to the total length of the genome. LD (Kb) means the distance between molecular markers when taking the average of L…
