# Supplementary material for: Potential selection for lipid kinase activity and spermatogenesis in Henan native pig breeds and growth shaping by introgression of European genes
Source: Genet Sel Evol. 2023 Sep 18;55:64. doi: 10.1186/s12711-023-00841-y (PMC10506266; doi:10.1186/s12711-023-00841-y)
Supplement: Supplementary file 4 — Additional file 4: Table S3. F3 analysis results of Henan native pig breeds. [file 12711_2023_841_MOESM4_ESM.xlsx]

## Sheet: Sheet1
Additional file 4 Table S3 F3 analysis results of Henan native pig breeds.
Breed	Pops	f3	SE	Z score
Huainan	DRC, EHL	-0.01936	0.001696	-11.4105
	LUC, DRC	-0.00795	0.002154	-3.68884
	NJ, DRC	-0.01015	0.001805	-5.62101
	NJ, USBK	-0.00764	0.001752	-4.36025
	USBK, EHL	-0.01663	0.001607	-10.3482
	USBK, LUC	-0.00835	0.002003	-4.16969
Nanyang	DRC, EHL	-0.03853	0.001648	-23.3765
	HN, DRC	-0.01373	0.001605	-8.55321
	LUC, DRC	-0.03493	0.002009	-17.3855
	NJ, DRC	-0.03583	0.001834	-19.54
	NJ, USBK	-0.02873	0.001713	-16.7742
	USBK, EHL	-0.03121	0.001535	-20.3352
	USBK, HN	-0.00913	0.001516	-6.02215
	USBK, LUC	-0.03074	0.001821	-16.8852
Queshan	DRC, EHL	-0.01908	0.002032	-9.38787
	LUC, DRC	-0.01523	0.002363	-6.44675
	NJ, DRC	-0.01629	0.0022	-7.40228
	NJ, USBK	-0.01961	0.001831	-10.7116
	USBK, EHL	-0.02219	0.001746	-12.7041
	USBK, LUC	-0.02147	0.001982	-10.8344
Note: Full name of each breed is shown in Additional file 2 Table S1.
