# Supplementary material for: Potential selection for lipid kinase activity and spermatogenesis in Henan native pig breeds and growth shaping by introgression of European genes
Source: Genet Sel Evol. 2023 Sep 18;55:64. doi: 10.1186/s12711-023-00841-y (PMC10506266; doi:10.1186/s12711-023-00841-y)
Supplement: Supplementary file 7 — Additional file 7: Table S4. Candidate genes under selection in both Queshan and Nanyang pigs. [file 12711_2023_841_MOESM7_ESM.xlsx]

## Sheet: Sheet1
Additional file 7 Table S4 Candidate genes under selection in both Queshan and Nanyang pigs.
Gene	Chromosome	Start (bp)	End (bp)	Phenotype of knock-out mice
LRP4	2	15616131	15672874	perinatal lethality
FII	2	15791451	15819138	preweaning lethality, obesity, decreased embryo size
ARHGAP1	2	15834702	15854179	reduced fertility, postnatal growth retardation
AMBRA1	2	15917698	16119082	neural tube defects, impaired autophagy
GAL3ST1	14	47457784	47485609	azoospermia; male infertility
OSBP2	14	47544413	47737998	male infertility, globozoospermia
MORC2	14	47754282	47799643	male infertility, azoospermia
SELENOM	14	47902860	47905440	fat deposition
PLA2G3	14	47923787	47928810	reduced male fertility, globozoospermia, decreased litter size
LIMK2	14	47946396	48040822	abnormal spermatocyte morphology, small seminiferous tubules
PIK3IP1	14	48040881	48051660	normal immune system phenotype
PATZ1	14	48075344	48094136	male infertility, azoospermia
